# Supplementary material for: Whole-Genome Analysis of G2P[4] Rotavirus Strains in China in 2022 and Comparison of Their Antigenic Epitopes with Vaccine Strains
Source: Viruses. 2025 Feb 26;17(3):326. doi: 10.3390/v17030326 (PMC11945518; doi:10.3390/v17030326)
Supplement: Supplementary file 1 [file viruses-17-00326-s001.zip]

Archive with 1 entries (1 files):
- viruses-3421607-supplementary.tif
